# Supplementary material for: Specific Strains of Faecalibacterium prausnitzii Ameliorate Nonalcoholic Fatty Liver Disease in Mice in Association with Gut Microbiota Regulation
Source: Nutrients. 2022 Jul 19;14(14):2945. doi: 10.3390/nu14142945 (PMC9325077; doi:10.3390/nu14142945)
Supplement: Supplementary file 1 [file nutrients-14-02945-s001.zip]

Archive with 1 entries (1 files):
- nutrients-1780152-supplementary.pdf
